# Supplementary material for: Subaerial Decomposition of Small-Sized Remains in The Netherlands: Important Findings Regarding the PMI of a Four-Year Taphonomic Study
Source: Biology (Basel). 2023 Aug 24;12(9):1164. doi: 10.3390/biology12091164 (PMC10525113; doi:10.3390/biology12091164)
Supplement: Supplementary file 1 [file biology-12-01164-s001.zip]

Archive with 1 entries (1 files):
- biology-2544334-supplementary.pdf
